# Supplementary material for: Diptool—A Novel Numerical Tool for Membrane Interactions Analysis, Applying to Antimicrobial Detergents and Drug Delivery Aids
Source: Materials (Basel). 2021 Oct 27;14(21):6455. doi: 10.3390/ma14216455 (PMC8585202; doi:10.3390/ma14216455)
Supplement: Supplementary file 1 [file materials-14-06455-s001.zip]

Archive with 10 entries (10 files):
- data.txt
- Diptool_engine.exe
- Diptool_run.py
- energy.txt
- libgcc_s_seh-1.dll
- libstdc++-6.dll
- libwinpthread-1.dll
- membrane.txt
- oct_pg.txt
- param.txt
