# Supplementary material for: Diptool—A Novel Numerical Tool for Membrane Interactions Analysis, Applying to Antimicrobial Detergents and Drug Delivery Aids
Source: Materials (Basel). 2021 Oct 27;14(21):6455. doi: 10.3390/ma14216455 (PMC8585202; doi:10.3390/ma14216455)
Supplement: Supplementary file 1 [file materials-14-06455-s001.zip › data.txt]

Agent trajectory file
X [nm]      Y[nm]       Z[nm]
0  0  4.5  
6.08007e-06  -6.21243e-06  4.49888  
1.82469e-05  -1.86389e-05  4.49664  
3.65134e-05  -3.72832e-05  4.49327  
6.08985e-05  -6.21513e-05  4.48878  
9.14279e-05  -9.32514e-05  4.48316  
0.000128133  -0.000130594  4.47641  
0.000171054  -0.000174191  4.46851  
0.000220234  -0.000224057  4.45946  
0.000275727  -0.00028021  4.44925  
0.000337594  -0.000342667  4.43788  
0.000405901  -0.000411451  4.42532  
0.000480724  -0.000486583  4.41157  
0.00056215  -0.000568091  4.39662  
0.000650271  -0.000656  4.38044  
0.000745191  -0.00075034  4.36303  
0.000847026  -0.000851143  4.34435  
0.0009559  -0.000958443  4.3244  
0.00107195  -0.00107227  4.30315  
0.00119534  -0.00119268  4.28056  
0.00132621  -0.00131969  4.25663  
0.00146477  -0.00145336  4.23131  
0.00161121  -0.00159372  4.20457  
0.00176574  -0.00174083  4.17639  
0.00192862  -0.00189474  4.14672  
0.00210011  -0.0020555  4.11551  
0.00228049  -0.00222318  4.08273  
0.00247011  -0.00239782  4.04832  
0.00266931  -0.00257951  4.01223  
0.00287849  -0.00276833  3.9744  
0.00309812  -0.00296437  3.93476  
0.00332867  -0.00316772  3.89323  
0.00357073  -0.00337853  3.84974  
0.00382492  -0.00359694  3.80419  
0.00409197  -0.00382316  3.75649  
0.0043727  -0.00405742  3.70651  
0.00466805  -0.00430006  3.65412  
0.00497912  -0.0045515  3.59919  
0.00530717  -0.00481235  3.54153  
0.00565369  -0.00508339  3.48096  
0.00602042  -0.00536575  3.41725  
0.00640945  -0.005661  3.35013  
0.00682325  -0.00597134  3.27928  
0.00726478  -0.00629995  3.20431  
0.00773759  -0.00665135  3.12475  
0.0082458  -0.00703206  3.03997  
0.00879398  -0.00745131  2.9552  
0.009386  -0.00792087  2.87043  
0.0100229  -0.0084542  2.78565  
0.0106971  -0.00906283  2.70088  
0.0113786  -0.00974522  2.6161  
0.0119767  -0.0104542  2.53133  
0.0122342  -0.0110008  2.44656  
0.011408  -0.0107499  2.36178  
0.007289  -0.00761865  2.27701  
0.00316999  -0.0044874  2.1908  
-0.000949028  -0.00135615  2.11438  
-0.00506804  -0.0266171  2.05292  
-0.00918706  -0.0518781  2.01081  
-0.0359692  -0.0771391  1.99057  
-0.0627513  -0.1024  1.99117  
-0.0895334  -0.127661  2.02188  
-0.116315  -0.152922  2.05259  
-0.143098  -0.178183  2.0833  
-0.16988  -0.203444  2.11461  
-0.196662  -0.228705  2.14641  
-0.223444  -0.253966  2.17882  
-0.250226  -0.279227  2.21231  
-0.277008  -0.304488  2.24806  
-0.30379  -0.329749  2.28844  
-0.330572  -0.35501  2.33802  
-0.357354  -0.380271  2.40593  
-0.384137  -0.405532  2.47383  
-0.410919  -0.430793  2.54173  
-0.437701  -0.456054  2.60164  
-0.464483  -0.481315  2.65461  
-0.491265  -0.506576  2.70188  
-0.518047  -0.531837  2.74479  
-0.544829  -0.557098  2.78472  
-0.571611  -0.582359  2.82294  
-0.598393  -0.60762  2.86021  
-0.625175  -0.632881  2.89567  
-0.651958  -0.658142  2.92491  
-0.67874  -0.683403  2.93754  
-0.705522  -0.708664  2.91838  
-0.732304  -0.733925  2.89433  
-0.759086  -0.759186  2.8656  
-0.785868  -0.784447  2.8324  
-0.81265  -0.809708  2.79483  
-0.839432  -0.834969  2.75272  
-0.866214  -0.86023  2.70537  
-0.892997  -0.885491  2.65111  
-0.919779  -0.910752  2.58659  
-0.946561  -0.936013  2.50513  
-0.973343  -0.961274  2.42367  
-1.00012  -0.986535  2.34221  
-1.0279  -1.0118  2.26075  
-1.05567  -1.03706  2.18538  
-1.08344  -1.06232  2.14073  
-1.11121  -1.08758  2.15245  
-1.13898  -1.11284  2.16417  
-1.16675  -1.1381  2.17678  
-1.19452  -1.16336  2.19061  
-1.22229  -1.18862  2.20616  
-1.25006  -1.21388  2.22413  
-1.27783  -1.23914  2.24562  
-1.3056  -1.26441  2.27241  
-1.33337  -1.28967  2.30746  
-1.36115  -1.31493  2.35608  
-1.38892  -1.34019  2.42843  
-1.41669  -1.36545  2.50078  
-1.44446  -1.39071  2.57312  
-1.47223  -1.41597  2.64506  
-1.5  -1.44123  2.71938  
-1.52777  -1.46649  2.79881  
-1.55554  -1.49175  2.88484  
-1.58331  -1.51702  2.97087  
-1.61108  -1.54228  3.05463  
-1.63885  -1.56754  3.12561  
-1.66662  -1.5928  3.17434  
-1.6944  -1.61806  3.19385  
-1.72217  -1.64332  3.17653  
-1.74994  -1.66858  3.1072  
-1.77771  -1.69384  3.03787  
-1.80548  -1.7191  2.96553  
-1.83325  -1.74436  2.89052  
-1.86102  -1.76963  2.8125  
-1.88879  -1.79489  2.72982  
-1.91656  -1.82015  2.64714  
-1.94433  -1.84541  2.56445  
-1.9721  -1.87067  2.48177  
-1.99987  -1.89593  2.39909  
-2.02765  -1.92119  2.31641  
-2.03039  -1.94645  2.23373  
-2.03313  -1.97171  2.1621  
-2.03588  -1.99697  2.11753  
-2.03862  -2.02224  2.11121  
-2.04136  -2.0475  2.1527  
-2.0441  -2.07276  2.1942  
-2.04685  -2.09802  2.23569  
-2.04959  -2.12328  2.27719  
-2.05233  -2.14854  2.34646  
-2.06481  -2.1738  2.41758  
-2.08992  -2.19906  2.49143  
-2.11503  -2.22432  2.56977  
-2.14013  -2.24958  2.65548  
-2.16524  -2.27484  2.74119  
-2.19034  -2.30011  2.8269  
-2.21545  -2.32135  2.91261  
-2.24056  -2.3426  2.99831  
-2.26566  -2.36385  3.07543  
-2.29077  -2.3851  3.15864  
-2.31587  -2.40635  3.24185  
-2.34098  -2.4276  3.32507  
-2.36609  -2.45394  3.40045  
-2.39119  -2.48029  3.47189  
-2.4163  -2.50663  3.54343  
-2.4414  -2.53297  3.61966  
-2.46651  -2.55932  3.70539  
-2.49161  -2.58566  3.79111  
-2.51672  -2.61201  3.87573  
-2.54183  -2.63835  3.92533  
-2.56693  -2.66469  3.90224  
-2.59204  -2.69104  3.87849  
-2.61714  -2.71738  3.85477  
-2.64225  -2.74373  3.83197  
-2.66736  -2.77007  3.81128  
-2.69246  -2.79641  3.79418  
-2.71757  -2.82276  3.78254  
-2.74267  -2.8491  3.77881  
-2.76778  -2.87545  3.78636  
-2.79289  -2.90179  3.8103  
-2.81799  -2.92813  3.85941  
-2.8431  -2.95448  3.90852  
-2.8682  -2.98082  3.95762  
-2.89331  -3.00717  4.00717  
-2.91842  -3.03351  4.05814  
-2.94352  -3.05986  4.11176  
-2.96863  -3.0862  4.16954  
-2.99373  -3.11254  4.23326  
-3.01884  -3.13889  4.30461  
-3.04395  -3.16523  4.38351  
-3.06905  -3.19158  4.46378  
-3.09416  -3.21792  4.52893  
-3.11926  -3.24426  4.55731  
-3.14437  -3.27061  4.52657  
-3.16948  -3.29695  4.49583  
-3.19458  -3.3233  4.46684  
-3.21969  -3.34964  4.44059  
-3.24479  -3.37598  4.41825  
-3.2699  -3.40233  4.40129  
-3.29501  -3.42867  4.39151  
-3.32011  -3.45502  4.39119  
-3.34522  -3.48136  4.4035  
-3.37032  -3.50771  4.43321  
-3.39543  -3.53405  4.48837  
-3.42054  -3.56039  4.54354  
-3.44564  -3.58674  4.5987  
-3.47075  -3.61308  4.65583  
-3.49585  -3.63943  4.71565  
-3.52096  -3.66577  4.77903  
-3.54607  -3.69211  4.84689  
-3.57117  -3.71846  4.91977  
-3.59628  -3.7448  4.99676  
-3.62138  -3.77115  5.0736  
-3.64649  -3.79749  5.14127  
-3.6716  -3.82383  5.18809  
-3.6967  -3.85018  5.20247  
-3.72181  -3.87652  5.17056  
-3.74691  -3.90287  5.13865  
-3.77202  -3.92921  5.10674  
-3.79713  -3.95555  5.07748  
-3.82223  -3.9819  5.05205  
-3.84734  -4.00824  5.03186  
-3.87244  -4.03459  5.01867  
-3.89755  -4.06093  5.01468  
-3.92266  -4.08728  5.02278  
-3.94776  -4.11362  5.0472  
-3.97287  -4.13996  5.09462  
-3.99797  -4.16631  5.17649  
-4.02308  -4.19265  5.25835  
-4.04819  -4.219  5.34244  
-4.07329  -4.24534  5.42919  
-4.0984  -4.27168  5.51595  
-4.1235  -4.29803  5.6027  
-4.14861  -4.32437  5.68916  
-4.17372  -4.35072  5.7711  
-4.19882  -4.37706  5.84338  
-4.22393  -4.4034  5.90159  
-4.24903  -4.42975  5.94261  
-4.27414  -4.45609  5.96384  
-4.29925  -4.48244  5.96196  
-4.32435  -4.50878  5.93079  
-4.34946  -4.53512  5.85618  
-4.37456  -4.56147  5.78158  
-4.39967  -4.58781  5.70929  
-4.42478  -4.61416  5.64135  
-4.44988  -4.6405  5.57978  
-4.47499  -4.66685  5.52622  
-4.50009  -4.69319  5.48191  
-4.5252  -4.71953  5.44775  
-4.55031  -4.74588  5.42459  
-4.57541  -4.77222  5.41344  
-4.60052  -4.79857  5.41581  
-4.62562  -4.82491  5.4342  
-4.65073  -4.85125  5.47322  
-4.67584  -4.8776  5.54264  
-4.70094  -4.90394  5.61205  
-4.72605  -4.92858  5.68147  
-4.75115  -4.95556  5.75539  
-4.77626  -4.98254  5.83594  
-4.80136  -5.00951  5.91648  
-4.82647  -5.03649  5.99703  
-4.85158  -5.06347  6.07757  
-4.87668  -5.09045  6.15812  
-4.90179  -5.11743  6.23866  
-4.92689  -5.1444  6.29079  
-4.952  -5.17138  6.34541  
-4.97711  -5.19836  6.40268  
-5.00221  -5.22534  6.46233  
-5.02732  -5.25232  6.52327  
-5.05242  -5.27929  6.58299  
-5.07753  -5.30627  6.63723  
-5.10264  -5.33325  6.68031  
-5.12774  -5.36023  6.70581  
-5.15285  -5.38721  6.70652  
-5.17795  -5.41418  6.67276  
-5.20306  -5.44116  6.58886  
-5.22817  -5.46814  6.50496  
-5.25327  -5.49512  6.4242  
-5.27838  -5.5221  6.34731  
-5.30348  -5.54907  6.27463  
-5.32859  -5.57605  6.20623  
-5.3537  -5.60303  6.14192  
-5.38137  -5.63001  6.0814  
-5.40904  -5.65777  6.02435  
-5.43671  -5.68553  5.97041  
-5.46439  -5.71329  5.91924  
-5.49206  -5.74105  5.87052  
-5.51973  -5.76889  5.82394  
-5.5474  -5.79674  5.77925  
-5.57507  -5.82455  5.73622  
-5.60301  -5.85226  5.69464  
-5.63095  -5.87985  5.65433  
-5.65889  -5.9073  5.61514  
-5.68683  -5.93461  5.57692  
-5.71476  -5.96175  5.53957  
-5.7427  -5.98874  5.50297  
-5.77062  -6.01556  5.46703  
-5.79849  -6.04222  5.43168  
-5.82631  -6.06872  5.39684  
-5.85406  -6.09507  5.36246  
-5.88174  -6.12127  5.32848  
-5.90935  -6.14732  5.29485  
-5.93687  -6.17323  5.26154  
-5.96431  -6.199  5.2285  
-5.99166  -6.22464  5.1957  
-6.01892  -6.25015  5.16313  
-6.0461  -6.27554  5.13074  
-6.07319  -6.30082  5.09852  
-6.10019  -6.32597  5.06646  
-6.12711  -6.35102  5.03452  
-6.15394  -6.37596  5.0027  
-6.18069  -6.40079  4.97099  
-6.20735  -6.42553  4.93937  
-6.23394  -6.45016  4.90782  
-6.26044  -6.4747  4.87635  
-6.28687  -6.49915  4.84494  
-6.31322  -6.52352  4.81358  
-6.33949  -6.54779  4.78227  
-6.36568  -6.57198  4.75101  
-6.39181  -6.59609  4.71977  
-6.41786  -6.62011  4.68857  
-6.44384  -6.64406  4.6574  
-6.46975  -6.66793  4.62624  
-6.49559  -6.69173  4.59511  
-6.52136  -6.71545  4.56399  
-6.54707  -6.7391  4.53288  
-6.57271  -6.76268  4.50178  
-6.59828  -6.7862  4.47069  
-6.62379  -6.80964  4.43961  
-6.64924  -6.83302  4.40853  
-6.67463  -6.85633  4.37745  
-6.69996  -6.87957  4.34637  
-6.72522  -6.90276  4.31529  
-6.75043  -6.92588  4.28421  
-6.77557  -6.94894  4.25313  
-6.80066  -6.97194  4.22204  
-6.8257  -6.99488  4.19095  
-6.85067  -7.01776  4.15985  
-6.87559  -7.04058  4.12875  
-6.90046  -7.06335  4.09764  
-6.92527  -7.08606  4.06652  
-6.95003  -7.10872  4.03539  
-6.97473  -7.13132  4.00426  
-6.99938  -7.15387  3.97312  
-7.02398  -7.17636  3.94197  
-7.04853  -7.1988  3.91081  
-7.07303  -7.22119  3.87964  
-7.09748  -7.24353  3.84846  
-7.12188  -7.26582  3.81727  
-7.14623  -7.28806  3.78608  
-7.17053  -7.31025  3.75487  
-7.19478  -7.33239  3.72366  
-7.21899  -7.35448  3.69243  
-7.24315  -7.37653  3.6612  
-7.26726  -7.39853  3.62995  
-7.29133  -7.42048  3.5987  
-7.31535  -7.44238  3.56744  
-7.33933  -7.46424  3.53617  
-7.36326  -7.48606  3.50489  
-7.38715  -7.50783  3.4736  
-7.411  -7.52956  3.4423  
-7.4348  -7.55124  3.41099  
-7.45856  -7.57288  3.37967  
-7.48228  -7.59448  3.34835  
-7.50595  -7.61604  3.31702  
-7.52959  -7.63755  3.28568  
-7.55318  -7.65902  3.25433  
-7.57674  -7.68046  3.22297  
-7.60025  -7.70185  3.1916  
-7.62372  -7.7232  3.16023  
-7.64716  -7.74451  3.12885  
-7.67055  -7.76579  3.09746  
-7.69391  -7.78702  3.06607  
-7.71723  -7.80822  3.03467  
-7.74051  -7.82938  3.00326  
-7.76375  -7.8505  2.97184  
-7.78696  -7.87158  2.94042  
-7.81013  -7.89263  2.909  
-7.83326  -7.91364  2.87756  
-7.85636  -7.93462  2.84612  
-7.87942  -7.95556  2.81468  
-7.90245  -7.97646  2.78322  
-7.92544  -7.99733  2.75177  
-7.9484  -8.01816  2.72031  
-7.97132  -8.03896  2.68884  
-7.99421  -8.05973  2.65737  
-8.01706  -8.08046  2.62589  
-8.03988  -8.10116  2.59441  
-8.06267  -8.12183  2.56292  
-8.08543  -8.14247  2.53143  
-8.10815  -8.16307  2.49994  
-8.13084  -8.18364  2.46844  
-8.1535  -8.20418  2.43694  
-8.17613  -8.22468  2.40543  
-8.19873  -8.24516  2.37392  
-8.22129  -8.2656  2.34241  
-8.24383  -8.28602  2.31089  
-8.26634  -8.3064  2.27937  
-8.28881  -8.32676  2.24785  
-8.31126  -8.34708  2.21632  
-8.33367  -8.36738  2.1848  
-8.35606  -8.38765  2.15327  
-8.37841  -8.40788  2.12173  
-8.40074  -8.42809  2.0902  
-8.42304  -8.44828  2.05866  
-8.44532  -8.46843  2.02712  
-8.46756  -8.48855  1.99558  
-8.48978  -8.50865  1.96398  
-8.51196  -8.52872  1.93232  
-8.53413  -8.54877  1.9006  
-8.55626  -8.56878  1.86882  
-8.57836  -8.58877  1.83698  
-8.60044  -8.60873  1.80507  
-8.62249  -8.62866  1.7731  
-8.6445  -8.64856  1.74106  
-8.66649  -8.66844  1.70895  
-8.68846  -8.68828  1.67677  
-8.71039  -8.7081  1.64452  
-8.73229  -8.72789  1.61219  
-8.75416  -8.74765  1.57979  
-8.77601  -8.76738  1.54731  
-8.79782  -8.78708  1.51475  
-8.8196  -8.80675  1.48211  
-8.84136  -8.82639  1.44939  
-8.86308  -8.846  1.41657  
-8.88477  -8.86558  1.38367  
-8.90643  -8.88512  1.35068  
-8.92806  -8.90464  1.31759  
-8.94965  -8.92413  1.2844  
-8.97122  -8.94358  1.25111  
-8.99275  -8.963  1.21772  
-9.01425  -8.98239  1.18421  
-9.03571  -9.00175  1.1506  
-9.05714  -9.02107  1.11686  
-9.07854  -9.04036  1.083  
-9.0999  -9.05962  1.04901  
-9.12123  -9.07884  1.01489  
-9.14252  -9.09802  0.980633  
-9.16378  -9.11717  0.946227  
-9.18499  -9.13628  0.911668  
-9.20617  -9.15536  0.876947  
-9.22732  -9.1744  0.842057  
-9.24842  -9.1934  0.806988  
-9.26948  -9.21236  0.77173  
-9.2905  -9.23127  0.736271  
-9.31148  -9.25015  0.700598  
-9.33242  -9.26899  0.664699  
-9.35331  -9.28778  0.628556  
-9.37416  -9.30653  0.592152  
-9.39496  -9.32523  0.555467  
-9.41571  -9.34388  0.518478  
-9.43641  -9.36249  0.481159  
-9.45706  -9.38104  0.443479  
-9.47765  -9.39954  0.405402  
-9.49819  -9.41799  0.366887  
-9.51867  -9.43637  0.327884  
-9.53909  -9.4547  0.288332  
-9.55944  -9.47296  0.248158  
-9.57972  -9.49115  0.207268  
-9.59993  -9.50927  0.165544  
-9.62006  -9.52731  0.122832  
-9.6401  -9.54526  0.0789223  
-9.66004  -9.56312  0.0335178  
-9.67987  -9.58087  -0.0138243  
