# Supplementary material for: Diptool—A Novel Numerical Tool for Membrane Interactions Analysis, Applying to Antimicrobial Detergents and Drug Delivery Aids
Source: Materials (Basel). 2021 Oct 27;14(21):6455. doi: 10.3390/ma14216455 (PMC8585202; doi:10.3390/ma14216455)
Supplement: Supplementary file 1 [file materials-14-06455-s001.zip › Diptool_run.py]

import matplotlib.pyplot as plt
import numpy as np
import seaborn as sns
from matplotlib import style
import subprocess
subprocess.call(('Diptool_engine.exe'))

membrane_system = np.loadtxt('membrane.txt', dtype= np.float64,delimiter='  ',usecols=(0,1,2), unpack=True, skiprows=2) # Membrane dipoles distribution
trajectory = np.loadtxt('data.txt', dtype= np.float64, delimiter='  ', usecols= (0,1,2), unpack=True, skiprows =2) # your agent trajectory from Diptool
#trajectory_ref = np.loadtxt('dane_chx.txt', dtype= np.float64, delimiter='  ', usecols= (0,1,2), unpack=True) # if you have additional agent trajectory to visualize please adjust that line
energy_abf = np.loadtxt('oct_pg.txt', dtype=np.float64, delimiter=' ', usecols= (0,2), unpack=True) # your reference trajectory from MD
energy_total= np.loadtxt('energy.txt', dtype=np.float64, delimiter='  ', usecols= (0,1), unpack=True, skiprows=2) # your energy file from Diptool

plt.rcParams.update({'font.size': 20})
#print(plt.style.available)
style.use('seaborn-poster')
sns.set_palette(sns.color_palette("husl", 5))

#----------------------------------------------------------------------------------- Figure 1 "Particle trajectory" -----------------------------------------------------------------------------------
fig1 = plt.figure(1)
ax = fig1.gca(projection='3d')

ax.plot(membrane_system[0]*10, membrane_system[1]*10, membrane_system[2]*10, 'o', markersize='15', label ='Membrane Dipoles', color='teal') # visualization details of membrane
ax.plot(trajectory[0]*10, trajectory[1]*10, trajectory[2]*10, linewidth=3, label='Agent trajectory', linestyle='dashed') # visualization details of agent trajectory
#ax.plot(trajectory_ref[0]*10, trajectory_ref[1]*10, trajectory_ref[2]*10, linestyle='dotted', color ='black', linewidth=3, label=' trajectory') # if you have additional agent to visualize please adjust that line


ax.axis('auto')
ax.set_xlabel('X [A]')
ax.set_ylabel('Y [A]')
ax.set_zlabel('Z [A]')
ax.yaxis.labelpad=30
ax.zaxis.labelpad=20
ax.xaxis.labelpad=30

plt.title('Diptool trajectory')
plt.legend()


#----------------------------------------------------------------------------------- Figure 2 "Particle energy vs time" -----------------------------------------------------------------------------------
#fig1, (ax1) = plt.subplots(1, sharex=True)
fig1, (ax1, ax2) = plt.subplots(2, sharex=True) # here MD and Diptool free energy is visualized in a single figure
ax1.plot(energy_total[0], energy_total[1], linewidth=3,label= 'E.total' ) # Diptool free energy plot
ax1.set_ylabel('\u0394G [kcal/mol]')
ax1.set_title('Diptool energy')
plt.rcParams.update({'font.size': 22})
ax1.legend()
#ax1.set_xlabel('z [A]')

ax2.plot(energy_abf[0], energy_abf[1], color='steelblue',linewidth=3,label= 'ABF' ) # MD free energy plot
ax2.set_ylabel('\u0394G [kcal/mol]')
ax2.set_title('MD energy')
ax2.set_xlabel('Z-coordinate [A]')
plt.rcParams.update({'font.size': 20})
plt.legend()

plt.show()

# a.create_animation()
