# Supplementary material for: Diptool—A Novel Numerical Tool for Membrane Interactions Analysis, Applying to Antimicrobial Detergents and Drug Delivery Aids
Source: Materials (Basel). 2021 Oct 27;14(21):6455. doi: 10.3390/ma14216455 (PMC8585202; doi:10.3390/ma14216455)
Supplement: Supplementary file 1 [file materials-14-06455-s001.zip › energy.txt]

Agent energy file
Z [A]       Energy [kcal/mol]
45  0.272186  
44.9888  0.272653  
44.9664  0.273496  
44.9327  0.274718  
44.8878  0.276324  
44.8316  0.278319  
44.7641  0.280712  
44.6851  0.283511  
44.5946  0.286727  
44.4925  0.290374  
44.3788  0.294466  
44.2532  0.299021  
44.1157  0.304057  
43.9662  0.309597  
43.8044  0.315665  
43.6303  0.322288  
43.4435  0.329499  
43.244  0.337333  
43.0315  0.345827  
42.8056  0.355028  
42.5663  0.364985  
42.3131  0.375753  
42.0457  0.387397  
41.7639  0.399988  
41.4672  0.413608  
41.1551  0.42835  
40.8273  0.444319  
40.4832  0.461637  
40.1223  0.480444  
39.744  0.500903  
39.3476  0.523201  
38.9323  0.54756  
38.4974  0.57424  
38.0419  0.603549  
37.5649  0.635856  
37.0651  0.671606  
36.5412  0.711341  
35.9919  0.755729  
35.4153  0.805601  
34.8096  0.862014  
34.1725  0.926323  
33.5013  1.00031  
32.7928  1.08639  
32.0431  1.18791  
31.2475  1.30971  
30.3997  1.38051  
29.552  1.46303  
28.7043  1.56111  
27.8565  1.68106  
27.0088  1.83407  
26.161  2.0417  
25.3133  2.34982  
24.4656  2.86773  
23.6178  3.89912  
22.7701  3.20276  
21.908  3.03229  
21.1438  2.78476  
20.5292  2.5918  
20.1081  2.51218  
19.9057  2.59509  
19.9117  2.87446  
20.2188  3.36713  
20.5259  4.17947  
20.833  1.94699  
21.1461  2.0088  
21.4641  2.08052  
21.7882  2.16703  
22.1231  2.27779  
22.4806  2.43227  
22.8844  2.67613  
23.3802  3.13588  
24.0593  3.74801  
24.7383  4.95743  
25.4173  1.94869  
26.0164  1.87116  
26.5461  1.83674  
27.0188  1.84696  
27.4479  1.90575  
27.8472  2.02105  
28.2294  2.20523  
28.6021  2.47302  
28.9567  2.83977  
29.2491  3.35335  
29.3754  4.24229  
29.1838  1.30608  
28.9433  1.3773  
28.656  1.45675  
28.324  1.5437  
27.9483  1.63911  
27.5272  1.74812  
27.0537  1.88465  
26.5111  2.08262  
25.8659  2.43067  
25.0513  2.7555  
24.2367  3.37183  
23.4221  4.69652  
22.6075  3.68977  
21.8538  3.75763  
21.4073  3.9624  
21.5245  4.92516  
21.6417  1.89059  
21.7678  1.95109  
21.9061  2.02358  
22.0616  2.111  
22.2413  2.21874  
22.4562  2.3575  
22.7241  2.55074  
23.0746  2.85608  
23.5608  3.4359  
24.2843  4.19138  
25.0078  5.60545  
25.7312  2.33782  
26.4506  2.4075  
27.1938  2.54219  
27.9881  2.73487  
28.8484  2.8646  
29.7087  2.92798  
30.5463  2.77821  
31.2561  2.49483  
31.7434  2.2701  
31.9385  2.30149  
31.7653  2.94346  
31.072  4.0847  
30.3787  1.86763  
29.6553  1.96156  
28.9052  2.06914  
28.125  2.21257  
27.2982  2.3345  
26.4714  2.52241  
25.6445  2.83798  
24.8177  3.40908  
23.9909  4.54487  
23.1641  7.06083  
22.3373  3.83637  
21.621  3.67981  
21.1753  3.59199  
21.1121  3.96199  
21.527  4.6465  
21.942  5.5258  
22.3569  6.59834  
22.7719  8.01438  
23.4646  2.31722  
24.1758  2.46718  
24.9143  2.66122  
25.6977  2.95183  
26.5548  3.24262  
27.4119  3.67904  
28.269  4.41681  
29.1261  5.93969  
29.9831  2.65691  
30.7543  2.8577  
31.5864  3.30876  
32.4185  4.62135  
33.2507  1.68038  
34.0045  1.61941  
34.7189  1.66239  
35.4343  1.83251  
36.1966  2.1818  
37.0539  2.58868  
37.9111  3.11818  
38.7573  3.23938  
39.2533  3.53598  
39.0224  0.836521  
38.7849  0.88124  
38.5477  0.926386  
38.3197  0.971322  
38.1128  1.01667  
37.9418  1.06571  
37.8254  1.127  
37.7881  1.21995  
37.8636  1.38975  
38.103  1.75479  
38.5941  2.24379  
39.0852  3.10901  
39.5762  0.831981  
40.0717  0.872592  
40.5814  0.941891  
41.1176  1.05223  
41.6954  1.22277  
42.3326  1.47781  
43.0461  1.82527  
43.8351  2.18324  
44.6378  2.34852  
45.2893  2.33436  
45.5731  2.70949  
45.2657  3.855  
44.9583  0.675601  
44.6684  0.70275  
44.4059  0.729925  
44.1825  0.759976  
44.0129  0.799017  
43.9151  0.858939  
43.9119  0.963104  
44.035  1.1615  
44.3321  1.57675  
44.8837  2.10459  
45.4354  3.01214  
45.987  0.715348  
46.5583  0.785573  
47.1565  0.885036  
47.7903  1.02378  
48.4689  1.2098  
49.1977  1.43442  
49.9676  1.64425  
50.736  1.74415  
51.4127  1.71004  
51.8809  1.69532  
52.0247  2.0298  
51.7056  2.80566  
51.3865  4.08055  
51.0674  0.619976  
50.7748  0.646333  
50.5205  0.674921  
50.3186  0.711239  
50.1867  0.76607  
50.1468  0.860108  
50.2278  1.03549  
50.472  1.38813  
50.9462  2.16334  
51.7649  3.13725  
52.5835  0.935962  
53.4244  1.03294  
54.2919  1.11684  
55.1595  1.21937  
56.027  1.32603  
56.8916  1.36382  
57.711  1.30631  
58.4338  1.18083  
59.0159  1.04683  
59.4261  0.959936  
59.6384  0.971559  
59.6196  1.17049  
59.3079  1.83078  
58.5618  2.79512  
57.8158  0.966181  
57.0929  0.955618  
56.4135  0.912874  
55.7978  0.848645  
55.2622  0.777723  
54.8191  0.713548  
54.4775  0.666589  
54.2459  0.64607  
54.1344  0.663977  
54.1581  0.742719  
54.342  0.934869  
54.7322  1.39456  
55.4264  1.93962  
56.1205  3.00856  
56.8147  0.814438  
57.5539  0.98262  
58.3594  1.13349  
59.1648  1.37528  
59.9703  1.76728  
60.7757  2.38779  
61.5812  3.26557  
62.3866  3.88419  
62.9079  0.669954  
63.4541  0.763843  
64.0268  0.875268  
64.6233  0.996444  
65.2327  1.1084  
65.8299  1.18564  
66.3723  1.21793  
66.8031  1.2372  
67.0581  1.33108  
67.0652  1.67467  
66.7276  2.68741  
65.8886  4.07646  
65.0496  0.904648  
64.242  0.852761  
63.4731  0.790539  
62.7463  0.725517  
62.0623  0.663045  
61.4192  0.616136  
60.814  0.569466  
60.2435  0.525836  
59.7041  0.488007  
59.1924  0.455397  
58.7052  0.427694  
58.2394  0.403568  
57.7925  0.382522  
57.3622  0.365221  
56.9464  0.349091  
56.5433  0.3349  
56.1514  0.322377  
55.7692  0.311293  
55.3957  0.301452  
55.0297  0.292593  
54.6703  0.284597  
54.3168  0.277363  
53.9684  0.270803  
53.6246  0.26484  
53.2848  0.259407  
52.9485  0.254446  
52.6154  0.249904  
52.285  0.245738  
51.957  0.241908  
51.6313  0.238378  
51.3074  0.235118  
50.9852  0.2321  
50.6646  0.2293  
50.3452  0.226697  
50.027  0.224271  
49.7099  0.222006  
49.3937  0.219886  
49.0782  0.217897  
48.7635  0.216029  
48.4494  0.214269  
48.1358  0.212608  
47.8227  0.211038  
47.5101  0.20955  
47.1977  0.208138  
46.8857  0.206795  
46.574  0.205516  
46.2624  0.204294  
45.9511  0.203126  
45.6399  0.202008  
45.3288  0.200935  
45.0178  0.199905  
44.7069  0.198913  
44.3961  0.197957  
44.0853  0.197034  
43.7745  0.196143  
43.4637  0.195281  
43.1529  0.194445  
42.8421  0.193635  
42.5313  0.192847  
42.2204  0.192082  
41.9095  0.191338  
41.5985  0.190612  
41.2875  0.189905  
40.9764  0.189214  
40.6652  0.18854  
40.3539  0.187881  
40.0426  0.187236  
39.7312  0.186604  
39.4197  0.185985  
39.1081  0.185378  
38.7964  0.184783  
38.4846  0.184199  
38.1727  0.183625  
37.8608  0.183061  
37.5487  0.182507  
37.2366  0.181961  
36.9243  0.181424  
36.612  0.180896  
36.2995  0.180375  
35.987  0.179862  
35.6744  0.179356  
35.3617  0.178858  
35.0489  0.178366  
34.736  0.177881  
34.423  0.177402  
34.1099  0.176929  
33.7967  0.176462  
33.4835  0.176001  
33.1702  0.175545  
32.8568  0.175095  
32.5433  0.17465  
32.2297  0.17421  
31.916  0.173775  
31.6023  0.173345  
31.2885  0.17292  
30.9746  0.172499  
30.6607  0.172082  
30.3467  0.17167  
30.0326  0.171262  
29.7184  0.170859  
29.4042  0.170459  
29.09  0.170063  
28.7756  0.169672  
28.4612  0.169284  
28.1468  0.168899  
27.8322  0.168519  
27.5177  0.168142  
27.2031  0.167768  
26.8884  0.167398  
26.5737  0.167032  
26.2589  0.166668  
25.9441  0.166308  
25.6292  0.165951  
25.3143  0.165598  
24.9994  0.165247  
24.6844  0.1649  
24.3694  0.164555  
24.0543  0.164214  
23.7392  0.163875  
23.4241  0.163539  
23.1089  0.163206  
22.7937  0.162876  
22.4785  0.162549  
22.1632  0.162224  
21.848  0.161902  
21.5327  0.161583  
21.2173  0.161266  
20.902  0.160952  
20.5866  0.160641  
20.2712  0.160332  
19.9558  0.160327  
19.6398  0.160559  
19.3232  0.160803  
19.006  0.161057  
18.6882  0.161324  
18.3698  0.161603  
18.0507  0.161895  
17.731  0.162201  
17.4106  0.162521  
17.0895  0.162856  
16.7677  0.163208  
16.4452  0.163576  
16.1219  0.163962  
15.7979  0.164367  
15.4731  0.164792  
15.1475  0.165237  
14.8211  0.165705  
14.4939  0.166196  
14.1657  0.166713  
13.8367  0.167256  
13.5068  0.167828  
13.1759  0.16843  
12.844  0.169064  
12.5111  0.169734  
12.1772  0.17044  
11.8421  0.171187  
11.506  0.171978  
11.1686  0.172815  
10.83  0.173703  
10.4901  0.174646  
10.1489  0.175649  
9.80633  0.176718  
9.46227  0.177858  
9.11668  0.179076  
8.76947  0.180381  
8.42057  0.181782  
8.06988  0.183289  
7.7173  0.184913  
7.36271  0.18667  
7.00598  0.188576  
6.64699  0.190649  
6.28556  0.192912  
5.92152  0.195394  
5.55467  0.198127  
5.18478  0.201151  
4.81159  0.204516  
4.43479  0.208283  
4.05402  0.21253  
3.66887  0.217359  
3.27884  0.222899  
2.88332  0.229328  
2.48158  0.236884  
2.07268  0.245907  
1.65544  0.256893  
1.22832  0.2706  
0.789223  0.28825  
0.335178  0.311971  
-0.138243  0.32139  
