# Supplementary material for: Diptool—A Novel Numerical Tool for Membrane Interactions Analysis, Applying to Antimicrobial Detergents and Drug Delivery Aids
Source: Materials (Basel). 2021 Oct 27;14(21):6455. doi: 10.3390/ma14216455 (PMC8585202; doi:10.3390/ma14216455)
Supplement: Supplementary file 1 [file materials-14-06455-s001.zip › membrane.txt]

Membrane size
X [nm]        Y[nm]       Z[nm]
-4  -4  -2  
-4  -4  2  
-4  -3  -2  
-4  -3  2  
-4  -2  -2  
-4  -2  2  
-4  -1  -2  
-4  -1  2  
-4  0  -2  
-4  0  2  
-4  1  -2  
-4  1  2  
-4  2  -2  
-4  2  2  
-4  3  -2  
-4  3  2  
-4  4  -2  
-4  4  2  
-3  -4  -2  
-3  -4  2  
-3  -3  -2  
-3  -3  2  
-3  -2  -2  
-3  -2  2  
-3  -1  -2  
-3  -1  2  
-3  0  -2  
-3  0  2  
-3  1  -2  
-3  1  2  
-3  2  -2  
-3  2  2  
-3  3  -2  
-3  3  2  
-3  4  -2  
-3  4  2  
-2  -4  -2  
-2  -4  2  
-2  -3  -2  
-2  -3  2  
-2  -2  -2  
-2  -2  2  
-2  -1  -2  
-2  -1  2  
-2  0  -2  
-2  0  2  
-2  1  -2  
-2  1  2  
-2  2  -2  
-2  2  2  
-2  3  -2  
-2  3  2  
-2  4  -2  
-2  4  2  
-1  -4  -2  
-1  -4  2  
-1  -3  -2  
-1  -3  2  
-1  -2  -2  
-1  -2  2  
-1  -1  -2  
-1  -1  2  
-1  0  -2  
-1  0  2  
-1  1  -2  
-1  1  2  
-1  2  -2  
-1  2  2  
-1  3  -2  
-1  3  2  
-1  4  -2  
-1  4  2  
0  -4  -2  
0  -4  2  
0  -3  -2  
0  -3  2  
0  -2  -2  
0  -2  2  
0  -1  -2  
0  -1  2  
0  0  -2  
0  0  2  
0  1  -2  
0  1  2  
0  2  -2  
0  2  2  
0  3  -2  
0  3  2  
0  4  -2  
0  4  2  
1  -4  -2  
1  -4  2  
1  -3  -2  
1  -3  2  
1  -2  -2  
1  -2  2  
1  -1  -2  
1  -1  2  
1  0  -2  
1  0  2  
1  1  -2  
1  1  2  
1  2  -2  
1  2  2  
1  3  -2  
1  3  2  
1  4  -2  
1  4  2  
2  -4  -2  
2  -4  2  
2  -3  -2  
2  -3  2  
2  -2  -2  
2  -2  2  
2  -1  -2  
2  -1  2  
2  0  -2  
2  0  2  
2  1  -2  
2  1  2  
2  2  -2  
2  2  2  
2  3  -2  
2  3  2  
2  4  -2  
2  4  2  
3  -4  -2  
3  -4  2  
3  -3  -2  
3  -3  2  
3  -2  -2  
3  -2  2  
3  -1  -2  
3  -1  2  
3  0  -2  
3  0  2  
3  1  -2  
3  1  2  
3  2  -2  
3  2  2  
3  3  -2  
3  3  2  
3  4  -2  
3  4  2  
4  -4  -2  
4  -4  2  
4  -3  -2  
4  -3  2  
4  -2  -2  
4  -2  2  
4  -1  -2  
4  -1  2  
4  0  -2  
4  0  2  
4  1  -2  
4  1  2  
4  2  -2  
4  2  2  
4  3  -2  
4  3  2  
4  4  -2  
4  4  2  
