# Supplementary material for: Diptool—A Novel Numerical Tool for Membrane Interactions Analysis, Applying to Antimicrobial Detergents and Drug Delivery Aids
Source: Materials (Basel). 2021 Oct 27;14(21):6455. doi: 10.3390/ma14216455 (PMC8585202; doi:10.3390/ma14216455)
Supplement: Supplementary file 1 [file materials-14-06455-s001.zip › oct_pg.txt]

0 11.1737 0
0.2 10.5855 -0.588200000000001
0.4 10.2471 -0.926600000000001
0.6 9.90518 -1.26852
0.8 9.44147 -1.73223
1 9.14062 -2.03308
1.2 8.74221 -2.43149
1.4 8.23531 -2.93839
1.6 7.85083 -3.32287
1.8 7.46649 -3.70721
2 7.07945 -4.09425
2.2 6.78211 -4.39159
2.4 6.40187 -4.77183
2.6 6.12036 -5.05334
2.8 5.88691 -5.28679
3 5.64201 -5.53169
3.2 5.39127 -5.78243
3.4 5.20232 -5.97138
3.6 4.94011 -6.23359
3.8 4.69299 -6.48071
4 4.46063 -6.71307
4.2 4.22683 -6.94687
4.4 3.98992 -7.18378
4.6 3.80285 -7.37085
4.8 3.63853 -7.53517
5 3.47407 -7.69963
5.2 3.26625 -7.90745
5.4 3.07452 -8.09918
5.6 2.82991 -8.34379
5.8 2.58767 -8.58603
6 2.39984 -8.77386
6.2 2.19538 -8.97832
6.4 2.0036 -9.1701
6.6 1.84592 -9.32778
6.8 1.67759 -9.49611
7 1.54955 -9.62415
7.2 1.39177 -9.78193
7.4 1.27394 -9.89976
7.6 1.17429 -9.99941
7.8 1.06772 -10.10598
8 0.952618 -10.221082
8.2 0.862813 -10.310887
8.4 0.779731 -10.393969
8.6 0.682566 -10.491134
8.8 0.582734 -10.590966
9 0.507508 -10.666192
9.2 0.444419 -10.729281
9.4 0.356351 -10.817349
9.6 0.303695 -10.870005
9.8 0.248966 -10.924734
10 0.212249 -10.961451
10.2 0.157396 -11.016304
10.4 0.120089 -11.053611
10.6 0.0903262 -11.0833738
10.8 0.0701105 -11.1035895
11 0.0232624 -11.1504376
11.2 0.027429 -11.146271
11.4 0.0144028 -11.1592972
11.6 0 -11.1737
11.8 0.0267399 -11.1469601
12 0.0345174 -11.1391826
12.2 0.0286204 -11.1450796
12.4 0.0320549 -11.1416451
12.6 0.0603421 -11.1133579
12.8 0.0734771 -11.1002229
13 0.0617084 -11.1119916
13.2 0.0752274 -11.0984726
13.4 0.0690339 -11.1046661
13.6 0.0990183 -11.0746817
13.8 0.101908 -11.071792
14 0.109823 -11.063877
14.2 0.138412 -11.035288
14.4 0.145203 -11.028497
14.6 0.183951 -10.989749
14.8 0.20945 -10.96425
15 0.2709 -10.9028
15.2 0.323908 -10.849792
15.4 0.32804 -10.84566
15.6 0.359084 -10.814616
15.8 0.403736 -10.769964
16 0.469618 -10.704082
16.2 0.545918 -10.627782
16.4 0.63413 -10.53957
16.6 0.68873 -10.48497
16.8 0.771341 -10.402359
17 0.83061 -10.34309
17.2 0.927407 -10.246293
17.4 0.99878 -10.17492
17.6 1.04589 -10.12781
17.8 1.0748 -10.0989
18 1.10113 -10.07257
18.2 1.03874 -10.13496
18.4 1.06974 -10.10396
18.6 1.08479 -10.08891
18.8 1.14592 -10.02778
19 1.13579 -10.03791
19.2 1.19057 -9.98313
19.4 1.25365 -9.92005
19.6 1.30962 -9.86408
19.8 1.42002 -9.75368
20 1.53619 -9.63751
20.2 1.67229 -9.50141
20.4 1.75789 -9.41581
20.6 1.87028 -9.30342
20.8 2.00551 -9.16819
21 2.07133 -9.10237
21.2 2.16504 -9.00866
21.4 2.25286 -8.92084
21.6 2.29329 -8.88041
21.8 2.41307 -8.76063
22 2.52794 -8.64576
22.2 2.61926 -8.55444
22.4 2.67175 -8.50195
22.6 2.77978 -8.39392
22.8 2.83041 -8.34329
23 2.88124 -8.29246
23.2 2.94977 -8.22393
23.4 3.0463 -8.1274
23.6 3.1315 -8.0422
23.8 3.21419 -7.95951
24 3.33136 -7.84234
24.2 3.5487 -7.625
24.4 3.65601 -7.51769
24.6 3.84649 -7.32721
24.8 3.90479 -7.26891
25 4.0909 -7.0828
25.2 4.22516 -6.94854
25.4 4.36546 -6.80824
25.6 4.46705 -6.70665
25.8 4.54573 -6.62797
26 4.63832 -6.53538
26.2 4.66343 -6.51027
26.4 4.7667 -6.407
26.6 4.77573 -6.39797
26.8 4.87489 -6.29881
27 4.94441 -6.22929
27.2 4.95338 -6.22032
27.4 5.00533 -6.16837
27.6 5.05947 -6.11423
27.8 5.1805 -5.9932
28 5.26718 -5.90652
28.2 5.4015 -5.7722
28.4 5.53485 -5.63885
28.6 5.55496 -5.61874
28.8 5.62788 -5.54582
29 5.79584 -5.37786
29.2 5.86881 -5.30489
29.4 6.04237 -5.13133
29.6 6.08743 -5.08627
29.8 5.97866 -5.19504
30 6.15906 -5.01464
30.2 6.13113 -5.04257
30.4 6.18038 -4.99332
30.6 6.20863 -4.96507
30.8 6.3636 -4.8101
31 6.2264 -4.9473
31.2 6.26335 -4.91035
31.4 6.45893 -4.71477
31.6 6.3928 -4.7809
31.8 6.82293 -4.35077
32 6.75006 -4.42364
32.2 6.70955 -4.46415
32.4 6.64723 -4.52647
32.6 6.66367 -4.51003
32.8 6.67536 -4.49834
33 6.6648 -4.5089
33.2 6.55333 -4.62037
33.4 6.64193 -4.53177
33.6 6.81824 -4.35546
33.8 6.53634 -4.63736
34 6.83042 -4.34328
34.2 7.14465 -4.02905
34.4 6.82238 -4.35132
34.6 7.06945 -4.10425
34.8 7.01021 -4.16349
35 7.03131 -4.14239
35.2 7.02123 -4.15247
35.4 6.90701 -4.26669
35.6 6.63612 -4.53758
35.8 6.74125 -4.43245
36 6.57698 -4.59672
36.2 6.91996 -4.25374
36.4 6.69067 -4.48303
36.6 6.5472 -4.6265
36.8 6.81547 -4.35823
37 6.61057 -4.56313
37.2 6.65811 -4.51559
37.4 6.68294 -4.49076
37.6 6.69916 -4.47454
37.8 6.55699 -4.61671
38 6.48101 -4.69269
38.2 6.60048 -4.57322
38.4 6.60377 -4.56993
38.6 6.73967 -4.43403
38.8 6.44755 -4.72615
39 6.55796 -4.61574
39.2 6.39806 -4.77564
39.4 6.43438 -4.73932
39.6 6.43868 -4.73502
39.8 6.41921 -4.75449
40 6.467 -4.7067
40.2 6.44718 -4.72652
40.4 6.35152 -4.82218
40.6 6.27558 -4.89812
40.8 6.32935 -4.84435
41 6.31622 -4.85748
41.2 6.21256 -4.96114
41.4 6.19195 -4.98175
41.6 6.28565 -4.88805
41.8 6.24684 -4.92686
42 6.29317 -4.88053
42.2 6.16756 -5.00614
42.4 6.38905 -4.78465
42.6 6.2452 -4.9285
42.8 6.31876 -4.85494
43 6.31288 -4.86082
43.2 6.45946 -4.71424
43.4 6.27313 -4.90057
43.6 6.49729 -4.67641
43.8 6.45443 -4.71927
44 6.39993 -4.77377
44.2 6.20464 -4.96906
44.4 6.32483 -4.84887
44.6 6.25463 -4.91907
44.8 6.38306 -4.79064
45 6.36158 -4.81212
