# Supplementary material for: Diptool—A Novel Numerical Tool for Membrane Interactions Analysis, Applying to Antimicrobial Detergents and Drug Delivery Aids
Source: Materials (Basel). 2021 Oct 27;14(21):6455. doi: 10.3390/ma14216455 (PMC8585202; doi:10.3390/ma14216455)
Supplement: Supplementary file 1 [file materials-14-06455-s001.zip › param.txt]

-0.14 10.17 -0.29 10.09 -35.08 8.29 39.19 80 80 40 68.0 623.84 2.74 2.21 -0.55


Edit the parameters above in given order:
dipole X + std; dipole y + std; dipole z + std; total dipole; membrane X size; membrane Y size; membrane Z size; APL; agent mass; agent dipole X; agent dipole Y; agent dipole Z.
